# Supplementary material for: Transovarial Transmission of Anaplasma marginale in Rhipicephalus (Boophilus) microplus Ticks Results in a Bottleneck for Strain Diversity
Source: Pathogens. 2023 Aug 2;12(8):1010. doi: 10.3390/pathogens12081010 (PMC10459439; doi:10.3390/pathogens12081010)
Supplement: Supplementary file 1 [file pathogens-12-01010-s001.zip]

Archive with 2 entries (2 files):
- pathogens-2505086-supplementary.TIF
- pathogens-2505086-supplementary.xlsx
