# Supplementary material for: Transovarial Transmission of Anaplasma marginale in Rhipicephalus (Boophilus) microplus Ticks Results in a Bottleneck for Strain Diversity
Source: Pathogens. 2023 Aug 2;12(8):1010. doi: 10.3390/pathogens12081010 (PMC10459439; doi:10.3390/pathogens12081010)
Supplement: Supplementary file 1 [file pathogens-12-01010-s001.zip › pathogens-2505086-supplementary.xlsx]

## Sheet: Hoja1
ID	isolate	genotype	frame	msp1a gene	MSP1a partial CDS
Seq1	G1_IB	45_18_18_13_18	-3	tgcataagcacgagtcgtatggagcctagtgaaaggccactatcatgaaagtagctgcgtacaaggctattcctcacgatttcttcgacttctgcaacacacaggggagcacacccttgcaatctcgcgatctctccctgagcagcatagacccctacagaaataagggcacgagcagccaacatgtactcaacactcgcaaccttggagcgcatctcttgccgccaatcagttcctgattgagacgatgtactggcctgatcactttgagataacacactactctcctgctgctgaccactcgctgacgagctatcagttcctaattgagacgatgtactggcctgatcactttgagataacacactactctcttgctgctgaccactcgctgacgag…	mselsfqptdsssasgqqqessvlpqsdqastssqlgtdsssasgqqqessvlsqsdqastssqsgtdsssasgqqqessvlsqsdqastssqsgtdsssasgqqqessvlsqsdqastssqlgtdsssasgqqqessvlsqsdqastssqsgtdwrqemrskvasveymlaaralisvgvyaaqgeiarlqgcaplcvaeveeivrnslvrsyfhdsglslgsirlvlm
Seq2	G2_IB	10_10	1	acctccgagtagtctaccttcgttggattacatattggttaacctgctacagtttagtatcatgccttaatccgtgctatggtacctgcattacaacgcaacgcttgagtgatgtttacggctgtagtattgtgcttatggcagacatttccatatactgcgcagtacggttgtgctccccaattgttaaaatttagtatattaatcttgcgattacacgttccgtatgttacaatcgggctgccggtgtggtagcgtgctggttgtgtggttgtcctctttcccgatgttgggtcgttcgttttacgtctcacaagtttgtacgctgtgcccctggcagtgtagggtttgtttgtgtgtgtgtgtgttatgtcagagtatgtgtccagccagccagct…	mseyvssqpadsssasgqqqessvlspsgqastssqlgadsssasgqqqessvlspsgqastssqlgtdwrqemrskvasveyilaaralisvgvyaaqeeiakslgyaplrvaeveeivrdslvrshfhdsglslgsirlvlm
Seq3	G3_IB	τ_AR1_12	1	acctccgagtagtctaccttcgttggattacatattggttaacctgctacagtttagtatcatgccttaatccgtgctatggtacctgcattacaacgcaacgcttgagtgatgtttacggctgtagtattgtgcttatggcagacatttccatatactgtgcagtacggttgtgctccccaattgttaaaatttagtatattaagcttgcgattacacgttccgtatgttacaatcgggctgccggtgtggtagcgtgctggttgtgtggttgtcctctttcccgatgttgggtcgttcgttttacgtctcacaagtttgtacgctgtgcccctggcagtgtagggtttgtttgtgtgtgtgtgtgttatgtcagagttgtcccttcagccaactgat…	mselslqptdsssasgqqqessvlspsgqastssqlgagsssasgqqqessvlspsgqastssqlgagsssasgqqqessvlsqsdqastssqlgtdwrqemrskvasveyilaaralisvgvyaaqeeiarslgyaplrvaeveeivrdglvrshfhdsglslgsirlvlm
Seq4	G4_IB	τ_AR2_10	-1	cgtatggagcctagtgaaaggccactatcatgaaagtggctgcgtacaaggctatccctcacgatttcttcgacttctgcaacactcagggaagcacaccctcgcgattgcgcgatcattctctgagcagcatagacccctacagagataagggcacgagcagccaaaatgtactcaacactcgcaaccttggagcgcatctcttgccgccaatcagtccctaattgagacgatgtactggcctgaccacttggagataacacactactctcttgctgctgaccactcgctgacgagctatcagctcctaattgagacgatgtactggcctgaccacttggagataacacactactctcttgctgctgaccactcgctgacaagctatcagctcctaat…	mselslqptdsssasgqqqessvlspsgqastssqlgadslsasgqqqessvlspsgqastssqlgadsssasgqqqessvlspsgqastssqlgtdwrqemrskvasveyilaaralisvgvyaaqrmiaqsrgcaslsvaeveeivrdslvrshfhdsglslgsi
Seq5	G6_IB	τ_10_10	1	ttcgttggattacatattggttaacctgctacagtttagtatcatgccttaatccgtgctatggtacctgcattacaacgcaacgcttgagtgatgtttacggctgtagtattgtgcttatggcagacatttccatatactgtgcagtacggttgtgctccccaattgttaaaatttagtatattaatcttgcgattacacgttccgtatgttacaatcgggctgccggtgtggtagcgtgctggttgtgtggttgtcctctttcccgatgttgggtcgttcgttttacgtctcacaagtttgtacgctgtgcccctggcagtgtagggtttgtttgtttgtgtgtgtgttatgtcagagttgtcccttcagccaactgatagctcgtcagcgagtggt…	mselslqptdsssasgqqqessvlspsgqastssqlgadsssasgqqqessvlspsgqastssqlgadsssasgqqqessvlspsgqastssqlgtdwrqemrskvasveyilaaralisvgvyaaqeeiakslgyaplrvaeveeivgdslvrshfhdsglslgsirlvlm
Seq6	G7_IB	τ_X6_β_AR3	-1	tgcataagcacgagtcgtatggagcctagtgaaaggccactatcatgaaagtggctgcgtacaaggctatccctcacgatttcttcgacttctgcaacactcagggaagcacaccctcgcgattgcgcgatcattctctgagcagcatagacccctacagagataagggcacgagcagccaaaatgtactcaacactcgcaaccttggagtgcacctcttgccgccaatcagctcctaattgagacgatgtactggcatcactttgagatgacacaccactcccttgctgctgatcacccgctgacgagctatcagttcctaattgagacgatgtactggcctgaccactttgagatgacacaccactcccttgctgctgatcacccgctgacgagcta…	mselslqptdsssasgqqqessvlspsgqastssqlgadsssagdqqqgsgvssqsgqastssqlgtdsssagdqqqgsgvssqsgqastssqlgtdsssagdqqqgsgvssqsdastssqlgadwrqevhskvasveyilaaralisvgvyaaqrmiaqsrgcaslsvaeveeivrdslvrshfhdsglslgsirlvlm
Seq7	G8_IB	τ_11_10_15	-1	tgcataagcacgagtcgtatggagcctagtgaaaggccactatcatgaaagtggctgcgcacaaggctatccctcacgatttcttcgacttctgcaacacgcaggggagcataccctagcgatctcgcgatctcttcctgagcagcatagacccctacagagataagggcacgagcagccaaaatgtactcaacactcgcaaccttggagcgcatctcttgccgccaatcagtccctaattgagacgatgtactggcctgaccactttgagataacacaccactctcttgctgctgaccactcgctgacgagctatcagctcctaattgagacgatgtactggcctgaccacttggagataacacactactctcttgctgctgaccactcgctgacgag…	mselslqptdsssasgqqqessvlspsgqastssqlgadsssasgqqqessvlspsgqastssqlgvgadsssasgqqqessvlspsgqastssqlgadsssasgqqqesgvlsqsgqastssqlgtdwrqemrskvasveyilaaralisvgvyaaqeeiarslgyaplrvaeveeivrdslvrshfhdsglslgsirlvlm
Seq8	G9_IB	α	1	acctccgagtagtctaccttcgttggattacatattggttaacctgctacagtttagtatcatgccttaatccgtgctatggtacctgcattacaacgcaacgcttgagtgatgtttacggctgtagtattgtgcttatggcagacatttccatatactgtgcagtacggttgtgctccccaattgttaaaatttagtatattaatcttgcgattacacgttccgtatgttacaatcgggctgccggtgtggtagcgtgctggttgtgtggttgtcctctttcccgatgttgggtcgttcgttttacgtctcacaagtttgtacgctgtgcccctggcagtgtagggtttgtttgtgtgtgtgtgtgttatgtcagagtatgtgtccagccagccagct…	mseyvssqpadsssasgvlsqsgqastssqlgtdwrqemrskvasveyilaaralisvgvyaaqeeiakslgyaplrvaeveeivgdslvrshfhdsglslgsirlvlm
Seq9	G10_IB	α_β_F	2	tgcattacaacgcaacgcttgagtgatgtttacggctgtagtattgtgcttatggcagacatttccatatactgtgcagtacggttgtgctccccaattgttaaaatttagtatattaatcttgcgattacacgttccgtatgttacaatcgggctgccggtgtggtagcgtgctggttgtgtggttgtcctctttcccgatgttgggtcgttcgttttacgtctcacaagtttgtacgctgtgcccctggcagtgtagggtttgtttgtgtgtgtgtgtgttatgtcagagtatgtgtccagccagccagctgatagctcgtcagcgagtggtgtgttatctcaaagtggtcaggccagtacatcgtctcaattaggaactgatagctcgtcagcggg…	mseyvssqpadsssasgvlsqsgqastssqlgtdsssagdqqqgsgvssqsgqastssqlgtdsssasgqqqessvssqsgqastssqlgtdwrqemrskvasve
Seq10	G11_IB	α_β_β	1	acctccgagtagtctaccttcgttggattacatattggttaacctgctacagtttagtatcatgccttaatccgtgctatggtacctgcattacaacgcaacgcttgagtgatgtttacggctgtagtattgtgcttatggcagacatttccatatactgtgcagtacggttgtgctccccaattgttaaaatttagtatattaatcttgcgattacacgttccgtatgttacaatcgggctgccggtgtggtagcgtgctggttgtgtggttgtcctctttcccgatgttgggtcgttcgttttacgtctcacaagtttgtacgctgtgcccctggcagtgtagggtttgtttgtgtgtgtgtgtgttatgtcagagtatgtgtccagccagccagct…	mseyvssqpadsssasgvlsqsgqastssqlgtdsssagdqqqgsgvssqsgqastssqlgtdsssagdqqqgsgvssqsgqastssqlgadwrqevhskvasveyilaaralisvgvyaaqrmiaqsrgcaslsvaeveeivrdslvrshfhdsglslgsirlvlm
Seq11	G12_IB	α_β_β_AR3	3	tttcgattacctccgagtagtctaccttcgttggattacatattggttaacctgctacagtttagtatcatgccttaatccgtgctatggtacctgcattacaacgcaacgcttgagtgatgtttacggctgtagtattgtgcttatggcagacatttccatatactgtgcagtacggttgtgctccccaattgttaaaatttagtgtattaatcttgcgattacacgttccgtatgttacaatcgggctgccggtgtggtagcgtgctggttgtgtggttgtcctctttcccgatgttgggtcgttcgttttacgtctcacaagtttgtacgctgtgcccctggcagtgtagggtttgtttgtgtgtgtgtgtgttatgtcagagtatgtgtccagcc…	mseyvssqpadsssasgvlsqsgqastssqlgtdsssagdqqqgsgvssqsgqastssqlgtdsssagdqqqgsgvssqsgqastssqlgtdsssagdqqqgsgvssqsdastssqlgadwrqevhskvasveyilaaralisvgvyaaqrmiaqsrgcaslsvaeveeivrdslvrshfhdsgpftrlhttraya
Seq12	G14_IB	α_β_β_Γ	-1	tgcataagcacgagtcgtatggagcctagtgaaaggccactatcatgaaagtggctgcgtacaaggctatccctcacgatttcttcgacttctgcaacactcagggaagcacaccctcgcgattgcgcgatcattctctgagcagcatagacccctacagagataagggcacgagcagccaaaatgtactcaacactcgcaaccttggagtgcacctcttgccgccaatcagctcctaattgagacgatgtactggcatcactttgagatgacacactactctcttgctgctgaccactcgctgacgagctatcagtccctaattgagacgatgtactggcctgaccactttgagatgacacaccactcccttgctgctgatcacccgctgacgagcta…	mseyvssqpadsssasgvlsqsgqastssqlgtdsssagdqqqgsgvssqsgqastssqlgtdsssagdqqqgsgvssqsgqastssqlgtdsssasgqqqessvssqsdastssqlgadwrqevhskvasveyilaaralisvgvyaaqrmiaqsrgcaslsvaeveeivrdslvrshfhdsglslgsirlvlm
Seq13	G15_IB	α_β_AR4_Γ	-1	agtcgtatggagcctagtgaaaggccactatcatgaaagtggctgcgtacaaggctatccctcacgatttcttcgacttctgcaacactcagggaagcacaccctcgcgattgcgcgatcattctctgagcagcatagacccctacagagataagggcacgagcagccaaaatgtactcaacactcgcaaccttggagtgcacctcttgccgccaatcagctcctaattgagacgatgtactggcatcactttgagatgacacactactctcttgctgctgaccactcgctgacgagctatcagtccctaattgagacgatgtactggcctgaccactttgagatgacacaccactcccttgctgctgatcacccgctgacgagctaccagttcctaat…	mseyvssqpadsssasgvlsqsgqastssqlgtdsssagdqqqgsgvssqsgqastssqlgtgsssagdqqqgsgvssqsgqastssqlgtdsssasgqqqessvssqsdastssqlgadwrqevhskvasveyilaaralisvgvyaaqrmiaqsrgcaslsvaeveeivrdslvrshfhdsglslgsir
Seq14	G16_IB	α_AR5_10_15	-1	tgcataagcacgagtcgtatggagcctagtgaaaggccactatcatgaaagtggctgcgtacaaggctatccctcacgatttcttcgacttctgcaacacgcaggggagcataccctagcgatctcgcgatctcttcctgagcagcatagacccctacagagataagggcacgagcagccaaaatgtactcaacactcgcaaccttggagcgcatctcttgccgccaatcagtccctaattgagacgatgtactggcctgaccactttgagataacacaccactctcttgctgctgaccactcgctgacgagctatcagctcctaattgagacgatgtactggcctgaccacttggagataacacactactctcttgctgctgaccactcgctgacgag…	mseyvssqpadsssasgvlsqsgqastssqlgtdsssagdqqqgsgvsspsgqastssqlgvgadsssasgqqqessvlspsgqastssqlgadsssasgqqqesgvlsqsgqastssqlgtdwrqemrskvasveyilaaralisvgvyaaqeeiarslgyaplrvaeveeivrdslvrshfhdsglslgsirlvlm
Seq15	G17_IB	α_β_β_β_Γ	-1	ccactatcatgaaagtggctgcgtacaaggctatccctcacgatttcttcgacttctgcaacactcagggaagcacaccctcgcgattgcgcgatcattctctgagcagcataggcccccacagagataagggcacgagcagccaaaatgtactcaacactcgcaaccttggagtgcacctcttgccgccaatcagctcctaattgagacgatgtactggcatcactttgagatgacacactactctcttgctgctgaccactcgctgacgagctatcagtccctaattgagacgatgtactggcctgaccactttgagatgacacaccactcccttgctgctgatcacccgctgacgagctatcagttcctaattgagacgatgtactggcctgacca…	mseyvssqpadsssasgvlsqsgqastssqlgtdsssagdqqqgsgvssqsgqastssqlgtdsssagdqqqgsgvssqsgqastssqlgtdsssagdqqqgsgvssqsgqastssqlgtdsssasgqqqessvssqsdastssqlgadwrqevhskvasveyilaaralisvgayaaqrmiaqsrgcaslsvaeveeivrdslvrshfhds
Seq16	G18_IB	α_β_β_β_62	1	ggtttgtttgtgtgtgtgtgtgttatgtcagagtatgtgtccagccagccagctgatagctcgtcagcgagtggtgtgttatctcaaagtggtcaggccagtacatcgtctcaattaggaactgatagctcgtcagcgggtgatcagcagcaagggagtggtgtgtcatctcaaagtggtcaggccagtacatcgtctcaattaggaactgatagctcgtcagcgggtgatcagcagcaagggagtggtgtgtcatctcaaagtggtcaggccagtacatcgtctcaattaggaactgatagctcgtcagcgggtgatcagcagcaagggagtggtgtgtcatctcaaagtggtcaggccagtacatcgtctcaattaggaactgatagctcgtcagcg…	mseyvssqpadsssasgvlsqsgqastssqlgtdsssagdqqqgsgvssqsgqastssqlgtdsssagdqqqgsgvssqsgqastssqlgtdsssagdqqqgsgvssqsgqastssqlgtdsssagdqqqessvssqsdastssqlgadwrqevhskvasveyilaaralisvgvyaaqrmiaqsrgcafpeccrsrrnreg
Seq17	G19_IB	α_β_AR6_β_F	-1	ggctatccctcacgatttcttcgacttctacaacactcagggaagcacgcccttgcgattgcgcgatcattctctgagcagcatagacccctacagagataagggcacgagcagccaaaatgtactcaacactcgcaaccttggagtgcacctcttgccgccaatcagtccctaattgagacgatgtactggcctgaccactttgagatgacacactactctcttgctgctgaccactcgctgacgagctatcagtccctaattgagacgatgtactggcctgaccactttgagatgacacaccactcccttgctgctgatcacccgctgacgagctatcagttcctaattgagacgatgtactggcctgaccactttgagatgacacaccactccctt…	mseyvssqpadsssasgvlsqsgqastssqlgtdsssagdqqqgsgvssqsgqastssqlgtdsslagdqqqgsgvssqsgqastssqlgtdsssagdqqqgsgvssqsgqastssqlgtdsssasgqqqessvssqsgqastssqlgtdwrqevhskvasveyilaaralisvgvyaaqrmiaqsqgraslsvveveeivrds
Seq18	G20_IB	α_β_β_β_F	2	tgcattacaacgcaacgcttgagtgatgtttacggctgtagtattgtgcttatggcagacatttccatatactgtgcagtacggttgtgctccccaattgttaaaatttagtatattaatcttgcgattacacgttccgtatgttacaatcgggctgccggtgtggtagcgtgctggttgtgtggttgtcctctttcccgatgttgggtcgttcgttttacgtctcacaagtttgtacgctgtgcccctgacagtgtagggtttgtttgtgtgtgtgtgtgttatgtcagagtatgtgtccagccagccagctgatagctcgtcagcgagtggtgtgttatctcaaagtggtcaggccagtacatcgtctcaattaggaactgatagctcgtcagcggg…	mseyvssqpadsssasgvlsqsgqastssqlgtdsssagdqqqgsgvssqsgqastssqlgtdsssagdqqqgsgvssqsgqastssqlgtdsssagdqqqgsgvssqsgqastssqlgtdsssasgqqqessvssqsgqastssqlgtdwrqemrskvasve
Seq19	G21_IB	α_β_β_β_β_Γ	-1	ctcaacactcgcaaccttggagtgcacctcttgccgccaatcagctcctaattgagacgatgtactggcatcactttgagatgacacactactctcttgctgctgaccactcgctgacgagctatcagtccctaattgagacgatgtactggcctgaccactttgagatgacacaccactcccttgctgctgatcacccgctgacgagctatcagttcctaattgagacgatgtactggcctgaccactttgagatgacacaccactcccttgctgctgatcacccgctgacgagctatcagtccctaattgagacgatgtactggcctgaccactttgagatgacacaccactcccttgctgctgatcacccgctgacgagctatcagttcctaattg…	mseyvssqpadsssasgvlsqsgqastssqlgtdsssagdqqqgsgvssqsgqastssqlgtdsssagdqqqgsgvssqsgqastssqlgtdsssagdqqqgsgvssqsgqastssqlgtdsssagdqqqgsgvssqsgqastssqlgtdsssasgqqqessvssqsdastssqlgadwrqevhskvasve
Seq20	G22_IB	α_β_β_61_61_3_Γ	-1	gccgccaatcagctcctaattgagacgatgtactggcatcactttgagatgacacactactctcttgctgctgaccactcgctgacgagctatcagtccctaattgagacgatgtactggcctgaccactttgagataacacactactctcttgctgctgaccactcgctgacgagctatcagctcctaattgagacgatgtactggcaccactttgagatgacacactactctcttgctgctgatcacccgctgacgagctatcagtccctaattgagacgatgtactggcaccactttgagatgacacactactctcttgctgctgatcacccgctgacgagctatcagtccctaattgagacgatgtactggcctgaccactttgagatgacacac…	mselslqpadsssasgvlsqsgqastssqlgtdsssagdqqqgsgvssqsgqastssqlgtdsssagdqqqgsgvssqsgqastssqlgtdsssagdqqqessvssqsgastssqlgtdsssagdqqqessvssqsgastssqlgadsssasgqqqessvlsqsgqastssqlgtdsssasgqqqessvssqsdastssqlgadwr
Seq21	G8_EF	τ_11_10_15	-1	gcataagcacgagtcgtatggagcctagtgaaaggccactatcatgaaagtggctgcgtacaaggctatccctcacgatttcttcgacttctgcaacacgcaggggagcataccctagcgatctcgcgatctcttcctgagcagcatagacccctacagagataagggcacgagcagccaaaatgtactcaacactcgcaaccttggagcgcatctcttgccgccaatcagtccctaattgagacgatgtactggcctgaccactttgagataacacaccactctcttgctgctgaccactcgctgacgagctatcagctcctaattgagacgatgtactggcctgaccacttggagataacacactactctcttgctgctgaccactcgctgacgagc…	mselslqptdsssasgqqqessvlspsgqastssqlgadsssasgqqqessvlspsgqastssqlgvgadsssasgqqqessvlspsgqastssqlgadsssasgqqqesgvlsqsgqastssqlgtdwrqemrskvasveyilaaralisvgvyaaqeeiarslgyaplrvaeveeivrdslvrshfhdsglslgsirlvlm
Seq22	G23_EF	α_β_β_AR7	-1	tgcataagcacgagtcgtatggatgcataagcacgagtcgtattgcataagcacgagtcgtattgcataagcacgagtcgtatggagcctagtgaaaggccactatcatgaaagtggctgcgtacaaggctatccctcacgatttcttcgacttctgcaacactcagggaagcacaccctcgcgattgcgcgatcattctctgagcagcatagacccctacagagataagggcacgagcagccaaaatgtactcaacactcgcaaccttggagtgcacctcttgccgccaatcagctcctaatcgagacgatgtactggcatcactttgagatgacacactactctcttgctgctgaccactcgctgacgagctatcagtccctaattgagacgatgta…	mseyvssqpadsssasgvlsqsgqastssqlgtdsssagdqqqgsgvssqsgqastssqlgtdsssagdqqqgsgvssqsgqastssqlgtdsssasgqqqessvssqsdastssrlgadwrqevhskvasveyilaaralisvgvyaaqrmiaqsrgcaslsvaeveeivrdslvrshfhdsglslgsirlvlmqydsclcnttrayasirlvlm
Seq23	G24_EF	α_β_β_10	-1	tgcataagcacgagtcgtatggagcctagtgaaaggccactatcatgaaagtggctgcgtacaaggctatccccccacgatttcttcgacttctgcaacacgcaggggagcataccctagcgatttcgcgatctcttcctgagcagcatagacccctacggagataagggcacgagcagccaaaatgtactcaacactcgcaaccttggagcgcatctcttgccgccaatcagtccctaattgagacgatgtactggcctgaccacttggagataacacactactctcttgctgctgaccactcgctgacgagctatcagctcctaattgagacgatgtactggcctgaccactttgagatgacacaccactcccttgctgctgatcacccgctgacga…	mseyvssqpadsssasgvlsqsgqastssqlgtdsssagdqqqgsgvssqsgqastssqlgtdsssagdqqqgsgvssqsgqastssqlgadsssasgqqqessvlspsgqastssqlgtdwrqemrskvasveyilaaralisvgvyaaqeeiakslgyaplrvaeveeivgg
Seq24	G14_EF	α_β_β_Γ	1	ttcgttggattacatattggttaacctgctacagtttagtatcatgccttaatccgtgctatggtacctgcattacaacgcaacgcttgagtgatgtttacggctgtagtattgtgcttatggcagacatttccatatactgtgcagtacggttgtgctccccaattgttaaaatttagtatattaatcttgcgattacacgttccgtatgttacaatcgggctgccggtgtggtagcgtgctggttgtgtggttgtcctctttcccgatgttgggtcgttcgttttacgtctcacaagtttgtacgctgtgcccctggcagtgtagggtttgtttgtgtgtgtgtgtgttatgtcagagtatgtgtccagccagccagctgatagctcgtcagcgagt…	mseyvssqpadsssasgvlsqsgqastssqlgtdsssagdqqqgsgvssqsgqastssqlgtdsssagdqqqgsgvssqsgqastssqlgtdsssasgqqqessvssqsdastssqlgadwrqevhskvasveyilaaralisvgvyaaqrmiaqsrgcaslsvaeveeivrdslvrshfhdsglslgsirlvlm
Seq25	G25_EF	13_27	-2	ccaatcagtccctaattgagacgatgtactggcctgatcactttgagataacacactactctcttgctgctgaccactcgctgacgagctatcagctcctaattgagacgatgtactggcctgatcactttgagataacacactactctcttgctgctgaccactcgctgacgagctatcagttggctgaagggaaaactctgacataacacacacacacacaaacaaaccctacactgccaggggcacagcgtacaaacttgtgagacgtaaaacgaacgacccaacatcgggaaagaggacaaccacacaaccagcacgctaccacaccggcagcccgattgtaacatacggaacgtgtaatcgcaagattaatatactaaattttaacaattgggg…	msefslqptdsssasgqqqessvlsqsdqastssqlgadsssasgqqqessvlsqsdqastssqlgtdw
Seq26	G6_EF	τ_10_10	1	acctccgagtagtctaccttcgttggattacatattggttaacctgctacagtttagtatcatgccttaatccgtgctatggtacctgcattacaacgcaacgcttgagtgatgtttacggctgtagtattgtgcttatggcagacatttccatatactgtgcagtacggttgtgctccccaattgttaaaatttagtatattaatcttgcgattacacgttccgtatgttacaatcgggctgccggtgtggtagcgtgctggttgtgtggttgtcctctttcccgatgttgggtcgttcgttttacgtctcacaagtttgtacgctgtgcccctggcagtgtagggtttgtttgtttgtgtgtgtgttatgtcagagttgtcccttcagccaactgat…	mselslqptdsssasgqqqessvlspsgqastssqlgadsssasgqqqessvlspsgqastssqlgadsssasgqqqessvlspsgqastssqlgtdwrqemrskvasveyilaaralisvgvyaaqeeiakslgyaplrvaeveeivgdslvrshfhdsglslgsirlvlm
Seq27	G26_EF	13_18_18_13_18	-3	tgcataagcacgagtcgtatggagcctagtgaaaggccactatcatgaaagtagctgcgtacaaggctattcctcacgatttcttcgacttctgcaacacacaggggagcacacccttgcaatctcgcgatctctccctgagcagcatagacccctacagaaataagggcacgagcagccaacatgtactcaacactcgcaaccttggagcgcatctcttgccgccaatcagttcctgattgagacgatgtactggcctgatcactttgagataacacactactctcttgctgctgaccactcgctgacgagctatcagttcctaattgagacgatgtactggcctgatcactttgagataacacactactctcttgctgctgaccactcgctgacgag…	mselsfqptdsssasgqqqessvlsqsdqastssqlgtdsssasgqqqessvlsqsdqastssqsgtdsssasgqqqessvlsqsdqastssqsgtdsssasgqqqessvlsqsdqastssqlgtdsssasgqqqessvlsqsdqastssqsgtdwrqemrskvasveymlaaralisvgvyaaqgeiarlqgcaplcvaeveeivrnslvrsyfhdsglslgsirlvlm
Seq28	G17_EF	α_β_β_β_Γ	-1	tgcataagcacgagtcgtatggagcctagtgaaaggccactatcatgaaagtggctgcgtacaaggctatccctcacgatttcttcgacttctgcaacactcagggaagcacaccctcgcgattgcgcgatcattctctgagcagcatagacccctacagagataagggcacgagcagccaaaatgtactcaacactcgcaaccttggagtgcacctcttgccgccaatcagctcctaattgagacgatgtactggcatcactttgagatgacacactactctcttgctgctgaccactcgctgacgagctatcagtccctaattgagacgatgtactggcctgaccactttgagatgacacaccactcccttgctgctgatcacccgctgacgagcta…	mseyvssqpadsssasgvlsqsgqastssqlgtdsssagdqqqgsgvssqsgqastssqlgtdsssagdqqqgsgvssqsgqastssqlgtdsssagdqqqgsgvssqsgqastssqlgtdsssasgqqqessvssqsdastssqlgadwrqevhskvasveyilaaralisvgvyaaqrmiaqsrgcaslsvaeveeivrdslvrshfhdsglslgsirlvlm
Seq29	G27_EF	F_M_M	1	acctccgagtagtctaccttcgttggattacatattggttaacctgccacagtttagtatcatgccttaatccgtgctatggtacctgcattacaacgcaacgcttgagtgatgtttacggctgtagtattgtgcttatggcagacatttccatatactgtgcagtacggttgtgctccccaattgttaaaatttagtatattaatcttgcgattacacgttccgtatgttacaatcgggctgccggtgtggtagcgtgctggttgtgtggttgtcctctttcccgatgttgggtcgttcgttttacgtctcacaagtttgtacgctgtgcccctggcagtgtagggtttgtttgtgtgtgtgtgtgttatgtcagagtatgtgtcccttcagccaact…	mseyvslqptdsssasgqqqessvssqsgqastssqlgadsssasgqqqessvssqsgqastssqlgadsssasgqqqessvssqsgqastssqlgtdwrqgmrsevasveyilaaralisvgvyaaqeeiakslgytplrvaeveaivrdslvrshfhdsglslgsirlvlm
Seq30	G28_EF	α_β_β_AR8	2	tgcattacaacgcaacgcttgagtgatgtttacggctgtagtattgtgcttatggcagacatttccatatactgtgcagtacggttgtgctccccaattgttaaaatttagtatattaatcttgcgattacacgttccgtatgttacaatcgggctgccggtgtggtagcgtgctggttgtgtggttgtcctctttcccgatgttgggtcgttcgttttacgcctcacaaatttgtacgctgtgcccctggcagtgtagggtttgtttgtgtgtgtgtgtgttatgtcagagtatgtgtccagccagccagctgatagctcgtcagcgagtggtgtgttatctcaaagtggtcaggccagtacatcgtctcaattaggaactgatagctcgtcagcggg…	mseyvssqpadsssasgvlsqsgqastssqlgtdsssagdqqqgsgvssqsgqastssqlgtdsssagdqqqgsgvssqsgqastssqlgtnsssasgqqqessvssqsdastssqlgadwrqevhskvasve
Seq31	G25_L	13_27	1	acctccgagtagtctaccttcgttggattacatattggttaacctgctacagtttagtatcatgccttaatccgtgctatggtacctgcattacaacgcaacgcttgagtgatgtttacggctgtagtattgtgcttatggcagacatttccatatactgtgcagtacggttgtgctccccaattgttaaaatttagtatattaatcttgcgattacacgttccgtatgttacaatcgggctgccggtgtggtagcgtgctggttgtgtggttgtcctctttcccgatgttgggtcgttcgttttacgtctcacaagtttgtacgctgtgcccctggcagtgtagggtttgtttgtgtgtgtgtgtgttatgtcagagttttcccttcagccaactgat…	msefslqptdsssasgqqqessvlsqsdqastssqlgadsssasgqqqessvlsqsdqastssqlgtdwrqemrskvasveyilaarglisvgvyaaqgeiakslgyaplrvaeveeivrdslvrshfhdsglslgsirlvlm
Seq32	G6_L	τ_10_10	-3	tggagcgcatctcttgccgccaatcagtccctaattgaaacgatgtactggcctgaccacttggagataacacactactctcttgctgctgaccactcgctgacgagctatcagctcctaattgagacgatgtactggcctgaccacttggagataacacactactctcttgctgctgaccactcgctgacgagctatcagctcctaattgagacgatgtactggcctgaccacttggagataacacactactctcttgctgctgaccactcgctgacgagctatcagttggctgaagggaaaactctgacataacacacacacacacaaacaaaccctacactgccaggggcacagcgtacaaacttgtgagacgtaaaacgaacgacccaacatcgg…	msefslqptdsssasgqqqessvlspsgqastssqlgadsssasgqqqessvlspsgqastssqlgadsssasgqqqessvlspsgqastsfqlgtdwrqemrs
Seq33	G3_SB	τ_AR1_12	2	gcattacaacgcaacgcttgagtgatgtttacggctgtagtattgtgcttatggcagacatttccatatactgtgcagtacggttgtgctccccaattgttaaaatttagtatattaatcttgcgattacacgttccgtatgttacaatcgggctgccggtgtggtagcgtgctggttgtgtggttgtcctctttcccgatgttgggtcgttcgttttacgtctcacaagtttgtacgctgtgcccctggcagtgtagggtttgtttgtgtgtgtgtgttatgtcagagttgtcccttcagccaactgatagctcgtcagcgagtggtcagcagcaagagagtagtgtgttatctccaagtggtcaggccagtacatcgtctcaattaggagctggtag…	mselslqptdsssasgqqqessvlspsgqastssqlgagsssasgqqqessvlspsgqastssqlgagsssasgqqqessvlsqsdqastssqlgtdwrqemrskvasve
Seq34	G14_SB	α_β_β_Γ	2	tgcattacaacgcaacgcttgagtgatgtttacggctgtagtattgtgcttatggcagacatttccatatactgtgcagtacggttgtgctccccaattgttaaaatttagtatattaatcttgcgattacacgttccgtatgttacaatcgggctgccggtgtggtagcgtgctggttgtgtggttgtcctctttcccgatgttgggtcgttcgttttacgtctcacaagtttgtacgctgtgcccctggcagtgtagggtttgtttgtgtgtgtgtgtgttatgtcagagtatgtgtccagccagccagctgatagctcgtcagcgagtggtgtgttatctcaaagtggtcaggccagtacatcgtctcaattaggaactgatagctcgtcagcggg…	mseyvssqpadsssasgvlsqsgqastssqlgtdsssagdqqqgsgvssqsgqastssqlgtdsssagdqqqgsgvssqsgqastssqlgtdsssasgqqqessvssqsdastssqlgadwrqevhskvasve
Seq35	G2_SB	10_10	-3	accttggagcgcatctcttgccgccaatcagtccctaattgagacgatgtactggcctgaccacttggagataacacactactctcttgctgctgaccactcgctgacgagctatcagctcctaattgagacgatgtactggcctgaccacttggagataacacactactctcttgctgctgaccactcgctgacgagctatcagctggctggctggacacatactctgacataacacacacacacacaaacaaaccctacactgccaggggcacagcgtacaaacttgtgagacgtaaaacgaacgacccaacatcgggaaagaggacaaccacacaaccagcac	mseyvssqpadsssasgqqqessvlspsgqastssqlgadsssasgqqqessvlspsgqastssqlgtdwrqemrsk
